# Supplementary material for: Body mass index and weight change during initial period of chemotherapy affect survival outcome in advanced biliary tract cancer patients
Source: PLoS One. 2018 Apr 2;13(4):e0195118. doi: 10.1371/journal.pone.0195118 (PMC5880377; doi:10.1371/journal.pone.0195118)
Supplement: S1 File — (ZIP) [file pone.0195118.s001.zip]

Archive with 1 entries (1 files):
- BTC_BMI_CRF.xlsx
