# Supplementary material for: Body mass index and weight change during initial period of chemotherapy affect survival outcome in advanced biliary tract cancer patients
Source: PLoS One. 2018 Apr 2;13(4):e0195118. doi: 10.1371/journal.pone.0195118 (PMC5880377; doi:10.1371/journal.pone.0195118)
Supplement: S1 File — (ZIP) [file pone.0195118.s001.zip › BTC_BMI_CRF.xlsx]

## Sheet: 종합판
age	sex	Hight	Weight	BMI	SMA	SMI	SMI_2	BMI class	BMI class2	BMI_Class2_change_1	Smoker1S2H	Alcohol1S2H	HTN	DM	CVA	Othercancer	간질환 1.s 3.cdecompensation	Comorbidity_score_1	Comorbidity_score_2_age	comorbidity_score_total	location	stageofBTC	DiseaseStat (1local 2dist)	stage/later	disease st./later	Mets location	Palliative OP	palliative op 종류	Chemotherapy regimen	Gemcitabine-based 여부	DR 여부	RT 1: CCRT 2: Palliative	RT여부	RT dose (Gy)	RT site	CCRT regemen	Progression date after CCRT	ECOG	Abd pain	Concomitant biliary infection (1cholangitis 2cholecystitis)	Bili Decompression	ERBD ENBD	PTBD	PTGBD	PDT	azotemia (>=Cr 1.5)	2mo Weight	2mo BMI	2mo_SMA
83	1	168	52	18.424	61	21.6128	27.016	1	1	1	0	0	0	0	0	0	0	0	4	4	3	4	2	4	2		1	cholecystectomy	8	0		0	0	0				1	0	0	0	0	0	0	0	0	49.5	17.5383	46.8
76	1	162.3	58.45	22.1895	40.4	15.3371	19.1714	2	2	0	0	2	1	0	0	0	1	1	3	4	3	4	2	4	2		0		5	1		0	0	0				1	0	0	0	0	0	0	0	0	64.7	24.5622	46.6
71	1	166.5	57	20.5611		0		2	2	0	0	0	0	0	0	0	0				3	4	2	4	2		0		5	1		0	0	0				1	0	1	1	1	0	0	0	0	55	19.8397
61	1	162.3	41.15	15.6219		0		1	1	1	0	0	0	0	0	1	1				3	4	2	4	2		0		5	1		0	0	0				1	1	0	1	1	0	0	0	0		0
69	2	157	64.2	26.0457	51.6	20.9339	26.1674	4	4	3	0	0	0	0	0	0	0	0	2	2	3	3	1	3	1		0		5	1		0	0	0				1	1	0	0	0	0	0	0	0	66	26.7759	48.2
75	2	156	44	18.0802		0	0	1	1	1	0	0	1	1	0	0	0	1	3	4	3	4	2	4	2		0		3	1		0	0	0				1	0	0	0	0	0	0	0	0	42	17.2584
64	1	168.3	76	26.8315	103	36.3638	45.4547	4	4	3	0	0	1	0	0	0	0	0	2	2	3	3	1	3	1		1	cholecystectomy	5	1		0	0	0				1	0	0	0	0	0	0	0	0	81.9	28.9145	82.2
70	2	154	57	24.0344	63.6	26.8173	33.5217	3	3	2	0	0	0	0	0	0	0	0	3	3	3	4	2	4	2		1	Palliative Extended cholecystectomy 2015-05-07	5	1		0	0	0				1	0	0	1	1	0	0	0	0	59	24.8777	67.6
64	2	155	55	22.8928	51.6	21.4776	26.847	2	2	0	0	0	0	0	0	0	0	0	2	2	3	4	2	4	2		1	chelecystectomy+Rt. Hemicoloectomy	8	0		0	0	0				1	1	0	0	0	0	0	0	0	54.5	22.6847	45.8
65	1	159.5	61.5	24.1743		0		3	3	2	0	0	1	1	0	0	0				3	4	2	4	2		1	EXTENDED CHOLECYSTECTOMY	10	0		1	1	50				1	1	1	1	1	0	0	0	0	62	24.3708
66	2	159	54.7	21.6368	52.2	20.6479	25.8099	2	2	0	0	0	1	0	0	0	0	0	2	2	3	4	2	4	2		0		15	0		0	0	0				1	1	0	1	1	0	0	0	0	51.9	20.5293	45.4
59	1	163.7	56.8	21.1959	79	29.4802	36.8502	2	2	0	0	0	0	0	0	0	0	0	1	1	3	4	2	4	2		0		5	1		0	0	0				1	0	0	1	1	0	0	0	0	59	22.0168	86.2
68	2	156.8	60.9	24.77	57.4	23.3464	29.183	3	3	2	0	0	0	0	0	0	0	0	2	2	3	4	2	4	2		0		5	1		0	0	0				0	0	0	1	1	0	0	0	0	66	26.8443	51.2
53	1	159.5	62.2	24.4494	78.4	30.8173	38.5216	3	3	2	0	0	0	1	0	0	0	1	1	2	3	4	2	4	2		1	PPPD	8	0		0	0	0				1	1	0	0	0	0	0	0	0	61	23.9778	74.4
72	1	165.5	68	24.8264		0		3	3	2	0	0	1	1	1	0	1				3	4	1	4	1		1	cholecystectomy	5	1		0	0	0				1	0	2	0	0	0	1	0	0	66	24.0962
77	1	159.9	57.7	22.5673	61.8	24.1708	30.2135	2	2	0	0	0	1	0	0	0	0	0	3	3	3	4	2	4	2				3	1		0	0	0				1	1	0	0	0	0	0	0	1	62.5	24.4446	51
74	1	167	44.05	15.7948		0		1	1	1			0	1	0	1	0				3	4	2	4	2		0		15	0		0	0	0				1	0	0	0	0	0	0	0	0	45	16.1354
72	1	169	59	20.6575		0		2	2	0	2	0	0	0	0	0	0				3	4	2	4	2		0		5	1		0	0	0				1	0	1	1	1	0	0	0	0	54.2	18.9769
58	1	161.4	50.6	19.4242	58	22.2649	27.8311	2	2	0			0	0	0	0	0	0	1	1	3	4	2	4	2		0		3	1		0	0	0				1	0	0	1	1	1	0	0	0	48.5	18.6181	57.2
85	1	174	53.8	17.7699	55.4	18.2983	22.8729	1	1	1			1	1	0	0	0	1	4	5	3	4	2	4	2		0		3	1		0	0	0				2	1	0	0	0	0	0	0	0	52	17.1753	49
85	1	164	54.5	20.2632		0		2	2	0	1	1	1	0	0	1	0				3	4	2	4	2	liver, LN	0		3	1		0	0	0				1	1	2	0	0	0	1	0	0	56.5	21.0068
76	1	162.2	49.4	18.777		0		2	2	0	0	0	1	0	0	0	0				3	4	2	4	2	liver,CBD, duodenum, T-colon	0		5	1	25% DR	0	0	0				2	1	1	1	0	1	0	0	0	50.2	19.081
77	2	154.7	49.6	20.7253	56	23.3995	29.2494	2	2	0	0	0	1	0	0	0	0	0	3	3	3	4	2	4	2	liver	0		5	1		0	0	0				2	1	0	1	1	0	0	0	0	49.6	20.7253	46
78	2	147	52.9	24.4805	87	40.261	50.3263	3	3	2	0	0	1		1	0	0	1	3	4	3	4	2	4	2	liver, LN			5	1		0	0	0				1	0	0	0	0	0	0	0	0	54.7	25.3135	98
69	2	149.7	58.85	26.2605	114	50.8699	63.5874	4	4	3	0	0	0	0	0	0	0	0	2	2	3	4	2	4	2	LN	0		5	1		0	0	0				1	1	0	0	0	0	0	0	0	59.7	26.6398	82
73	1	164.3	54.15	20.0596	84	31.1175	38.8968	2	2	0	0	0	1	0	0	0	0	0	3	3	3	4	2	4	2	liver, LN, lung, bone	0		8	0		2	1	20	bone			1	1	0	1	0	1	0	0	0	52.9	19.5966	70.6
66	2	158.3	63	25.1408		0		4	4	3	0	0	1	1	0	0	0				3	4	2	4	2	liver	1	extended chlecystectomy	5	1		1	1	50.4	tumor bed			1	0	2	1	0	0	1	0	0	59	23.5445
84	2	152	55.1	23.8487		0		3	3	2	0	0	1	1	0	0	0				3	4	2	4	2	liver			15	0	25% DR	0	0	0	0			0	0	1	1	0	1	0	0	0	50.2	21.7278
63	1	160.5	51.9	20.1473		0		2	2	0	0	0	0	0	0	1	0				3	4	2	4	2	liver	0		5	1	20% DR from #3	0	0	0	0			1	1	0	1	1	1	0	0	0	47	18.2452
68	1	161.5	57	21.8539	118	45.2415	56.5519	2	2	0	0	0	0	0	0	0	0	0	2	2	3	4	2	4	2		1	extended chlecystectomy	8	0		1	1	40	tumor bed			0	1	0	0	0	0	0	0	0	50	19.1701	95
60	1	169	59	20.6575	110.8	38.7942	48.4927	2	2	0			0	1	0	0	0	1	2	3	3	4	2	4	2	lung	1	extended chlecystectomy	5	1		1	1	50.4	tumor bed			1	1	0	1	0	1	0	0	0	62	21.7079	107.4
83	2	152.8	52	22.2719		0		2	2	0			0	0	0	1	0				3	4	2	4	2	liver, p-seeding	1	cholecystectomy	14	0		1	1	106.4	residual tumor, LN			2	1	0	1	1	1	0	0	0	53.4	22.8715
79	1	173.5	79	26.2439		0		4	4	3	0	0	0	0	0	1	0				3	2	1	4	2	liver, lung	1	chlecystectomy	14	0	20% DR	0	0	0	0			1	0	2	1	0	0	1	0	0	76	25.2473
68	1	172.8	62	20.7637		0		2	2	0	2	2	1	1	1	1	0				3	4	2	4	2	LN	1	cholecystectomy	5	1		0	0	0	0			1	0	0	1	0	1	0	0	0	58.9	19.7255
81	1	158.5	51	20.3007	98	39.0092	48.7616	2	2	0	0	0	1	1	0	0	0	1	4	5	3	4	2	4	2	liver	0		5	1	25% DR	0	0	0	0			1	0	0	0	0	0	0	0	1	51.8	20.6192	82.6
75	1	158.6	51	20.2751		0		2	2	0	0	0	0	0	0	1	1				3	2	1	4	2	LN	1	cholecystectomy	5	1	20% DR	0	0	0	0			1	0	0	0	0	0	0	0	0	50	19.8776
62	1	162.5	67	25.3728	112.6	42.6414	53.3018	4	4	3	0	0	1	0	0	0	0	0	2	2	3	4	2	4	2	liver, p-seeding	0		5	1		0	0	0	0			1	0	0	0	0	0	0	0	0	63	23.858	69.6
78	2	157	53	21.5019				2	2	0	0	0	0	0	0	0	0				3	4	1	4	2	MPV, LN	1	palliative cholecystectomy	5	1		0	0	0	0			2	1	1	1	1	1	0	0	0	56	22.719
70	1	172.9	57.5	19.2344				2	2	0	0	0	0	1	0	0	0				3	4	2	4	2	liver, pancreas, CBD	1	extended chlecystectomy+Lt.lat sectionectomy	12	0		0	0	0	0			1	1	2	1	0	0	1	0	0	60	20.0706
58	1	174.3	65	21.3953				2	2	0	0	0	0	0	0	0	0				3	4	2	4	2	liver, LN			5	1		0	0	0	0			0	0	1	1	1	0	0	0	0	64.2	21.132
67	1	161.8	66.1	25.249				4	4	3	0	0	0	0	0	0	0				3	4	2	4	2	liver	0		3	1		0	0	0	0			1	1	1	1	1	0	0	0	0	66.1	25.249
64	2	156.6	49.95	20.3682				2	2	0	0	0	0	0	0	0	0				3	4	2	4	2	liver, LN, p-sdd			5	1		0	0	0	0			1	1	0	0	0	0	0	0	0		0
68	2	146.4	52	24.2617	76.6	35.7393	44.6742	3	3	2	0	0	1	0	0	0	0	0	2	2	3	4	2	4	2	liver, p-seeding, LN			2	1		0	0	0	0			1	1	0	0	0	0	0	0	0	51.5	24.0284	90
80	2	154.1	44.5	18.7394	58.8	24.7612	30.9515	2	2	0	0	0	1	0	0	0	0	0	4	4	3	4	2	4	2	liver, LN	1	cholecystectomy	5	1		0	0	0	0			2	0	0	1	0	1	0	0	0	44	18.5288	42
62	1	174	85	28.075	136.4	45.0522	56.3152	4	4	3	0	0	0	0	0	0	0	0	2	2	3	2	1	4	2	lung	1	Rt.lobectomy	8	0		1	1	20	tumor bed			0	0	0	0	0	0	0	0	0	82	27.0842	130.8
94	1	169	72.8	25.4893		0	0	4	4	3	0	0	0	0	0	0	0	0	4	4	3	4	2	4	2	liver, duodenum, colon			14	0		0	0	0	0			2	0	0	0	0	0	0	0	0		0
63	2	149.2	54	24.2581	85	38.184	47.73	3	3	2	0	0	0	1	0	0	0	1	2	3	3	2	1	4	2	LN, p-seeding	1	Rt.lobectomy	5	1		1	1	40	tumor			1	0	0	0	0	0	0	0	0	51.5	23.135	92.86
73	1	173	67	22.3863		0	0	2	2	0	0	0	0	0	0	0	0	0	3	3	3	3	1	4	2	liver, bone	1	cholecystectomy with liver resection	10	0		1	1	45				1	0	0	0	0	0	0	0	0	68.5	22.8875
66	1	164.5	61.4	22.6901				2	2	0	0	0	0	0	0	0	0				3	3	1	4	1	p-seeding	1	cholecystectomy with Rt. Hemihepatectomy	5	1		1	1	40	tumor			1	0	1	1	1	0	0	0	0	60	22.1727
77	1	168.8	66	23.1632	125.8	44.1505	55.1881	3	3	2	0	0	1	0	1	0	0	1	3	4	3	3	1	4	2	p-seeding	1	Extended cholecystectomy	5	1		1	1	50	tumor bed			1	0	0	0	0	0	0	0	1	70	24.5671	128
58	1	176	73	23.5666	129.6	41.8388	52.2986	3	3	2	0	0	0	0	0	0	1	1	1	2	3	4	2	4	2	LN			8	0		0	0	0	0			1	0	0	0	0	0	0	0	0	72	23.2438	119.4
73	2	158	53.9	21.5911				2	2	0	0	0	0	0	0	0	0				3	4	2	4	2	CBD	1	cholecystectomy	5	1		0	0	0	0			2	1	1	1	1	1	0	0	0	53	21.2306
51	2	151.5	50.5	22.0022	81.2	35.3778	44.2222	2	2	0	0	0	0	0	0	0	0	0	1	1	3	4	2	4	2	liver, LN			10	0		0	0	0	0			1	0	0	1	0	1	0	0	0	47.3	20.608	98
55	2	168.7	68	23.8934	74.4	26.1422	32.6778	3	3	2	0	0	0	0	0	0	0	0	1	1	3	4	2	4	2	LN			5	1		0	0	0	0			1	0	0	1	1	0	0	0	0	65	22.8393	82.2
66	2	149	53.4	24.053	92.4	41.6197	52.0247	3	3	2	0	0	0	0	1	0	0	1	2	3	3	4	2	4	2	liver, LN, p-seeding			8	0		0	0	0	0			1	0	0	1	0	1	0	0	0	56	25.2241	94.6
68	1	169.5	62	21.58				2	2	0	0	0	0	1	0	0	0				3	4	2	4	2	liver, LN			8	0		0	0	0	0			1	0	1	1	0	1	0	0	0	65	22.6242
63	2	159	55.9	22.1115				2	2	0	0	0	1	1	0	0	0				3	4	2	4	2	liver, LN			8	0		0	0	0	0	0		1	0	0	0	0	0	0	0	0	51	20.1733
78	1	159	57.5	22.7444				2	2	0	0	0	1	0	0	0	0				3	4	2	4	2	liver, CHD, RHA, Portocaval LN			9	0		0	0	0	0			2	1	1	1	1	1	0	0	1	61.4	24.287
69	2	159	56	22.151	90	35.5999	44.4998	2	2	0	0	0	0	0	0	0	0	0	2	2	3	4	2	4	2	liver, lung, scn			8	0	3차부터 25% DR	0	0	0	0			1	0	0	1	1	1	0	0	0	54	21.3599	85.6
70	1	173	62	20.7157	103	34.4148	43.0185	2	2	0	2	0	1	0	0	0	0	0	3	3	3	4	2	4	2	liver, paraaortic, portocaval LN			5	1	4차부터 20% DR	0	0	0	0			2	0	0	0	0	0	0	0	0		0
66	2	154.7	60.4	25.2381	120.2	50.2255	62.7818	4	4	3	0	0	1	0	0	0	0	0	2	2	3	2	1	4	2	liver, T-colon, LN	1	cholecystectomy	8	0		1	1	40	upper abdomen	5-FU	2007-06-27	1	0	0	0	0	0	0	0	0	62	25.9066	95.6
58	1	168	66	23.3844	129.8	45.9892	57.4865	3	3	2	2	0	1	0	0	0	0	0	1	1	3	4	2	4	2	liver. Celiac axis	0		8	0		0	0	0	0	0	0	1	1	0	1	0	1	0	0	0	65	23.03	97.2
77	1	162.2	64.8	24.6305				3	3	2	2	1	0	0	0	0	0				3	4	2	4	2	LN	0		3	1		0	0	0	0	0	0	1	0	1	1	1	0	0	0	0	63.3	24.0604
55	1	173	53	17.7086	87.6	29.2693	36.5866	1	1	1	2	1	0	0	0	0	0	0	1	1	3	4	2	4	2	liver, lung, bone			3	1		2	1	90+24	sacrum, pelvis+brain	0	0	2	0	0	0	0	0	0	0	0	51.3	17.1406	82
77	2	151	47	20.6131	97.8	42.8929	53.6161	2	2	0	0	0	0	1	1	0	0	2	3	5	3	3	1	4	2	p-seeding	1	Rt.lobectomy+cholecystectomy	8	0	3차부터 20% DR	1	1	20+20	tumor bed+LN	5-FU	2007-01-27	1	0	0	0	0	0	0	0	0	48	21.0517	88.6
65	2	162	65	24.7676				3	3	2	0	0	0	0	0	1	1				3	3	1	4	2	duodenum, paraaortic LN	1	Lt.lat.sectionectomy, cholecystectomy	8	0		0	0	0	0	0		1	0	0	0	0	0	0	0	0	68.5	26.1012
69	2	149	48.9	22.026				2	2	0	0	0	0	1	0	0	0				3	3	1	3	1	liver, LN	0		3	1		0	0	0	0	0		1	1	1	1	1	0	0	0	0	42.3	19.0532
72	1	170	62	21.4533				2	2	0	0	0	0	1	0	0	0				3	4	1	4	1	liver, paraaortic LN	0		3	1		0	0	0	0	0	0	1	1	1	1	1	0	0	0	0	59	20.4152
69	1	174	64	21.1389	112	36.993	46.2412	2	2	0	2	1	0	1	0	0	0	1	2	3	3	4	2	4	2	retroperitoneal LN	0		3	1		0	0	0	0	0	0	1	1	0	1	1	0	0	0	0	63.6	21.0067	129.4
67	1	166.5	68.5	24.7094				3	3	2	0	0	0	0	0	0	0				3	4	2	4	2	neck LN	0		3	1		0	0	0	0	0	0	2	1	1	1	1	0	0	0	0	59.6	21.499
76	1	168.5	62	21.8369				2	2	0	2	0	0	0	0	0	0				3	4	1	4	1	p-seeding			10	0		0	0	0	0	0	0	1	0	1	1	0	1	0	0	0	52	18.3149
61	1	147	44.8	20.7321	60	27.7662	34.7078	2	2	0	0	1	0	0	0	0	0	0	2	2	3	4	2	4	2	liver, p-seeding	0		10	0		0	0	0	0	0	0	1	1	0	0	0	0	0	0	0	43.6	20.1768	59.8
61	2	158	48	19.2277	67	26.8386	33.5483	2	2	0	0	0	0	0	0	0	0	0	2	2	3	4	2	4	2	liver	1	cholecystectomy, T-colon resection	8	0		0	0	0	0	0	0	1	0	0	0	0	0	0	0	0	47	18.8271	65.4
80	2	149.7	57	25.435	138.6	61.8471	77.3089	4	4	3	0	0	1	0	0	0	0	0	4	4	3	4	1	4	1		1	cholecystectomy	8	0		0	0	0	0	0	0	1	0	0	0	0	0	0	0	0	58	25.8812	74.4
75	2	157	60	24.3418	91.8	37.2429	46.5536	3	3	2	0	0	0	0	0	0	0	0	3	3	3	4	1	4	1	liver, LN			3	1		0	0	0	0	0	0	2	1	0	1	1	1	0	0	0		0	61.2
65	1	165.8	71.5	26.0098	122.6	44.5986	55.7483	4	4	3	0	0	0	1	0	0	0	1	2	3	3	4	2	4	2	LN	0		3	1		0	0	0	0	0	0	1	1	0	1	1	0	0	0	0		0	113
71	1	159.8	62.75	24.5731	98.2	38.4555	48.0693	3	3	2	0	0	1	0	0	0	0	0	3	3	3	4	2	4	2	LN	1	cholecystectomy	8	0		2	1	30+30+30	spine, femur,neck,LN	0	0	1	0	0	0	0	0	0	0	0	66	25.8458	113.8
59	1	168	68.1	24.1284	108	38.2653	47.8316	3	3	2	0	0	1	0	0	0	0	0	1	1	3	4	2	4	2	liver, LN			8	0		0	0	0	0	0	0	1	0	0	0	0	0	0	0	0	70.5	24.9787	104.6
87	1	166	54	19.5965	71	25.7657	32.2071	2	2	0	1	0	0	0	1	0	0	1	4	5	3	4	1	4	1	liver, bile duct	0		3	1		0	0	0	0	0	0	2	1	0	1	1	1	0	0	0	53.65	19.4694	80.6
73	1	166	59	21.4109	82.2	29.8302	37.2877	2	2	0	0	0	0	1	0	0	0	1	3	4	3	4	2	4	2	p-seeding, lung	1	cholecystectomy	8	0		0	0	0	0	0	0	1	0	0	1	0	0	1	0	0	57.74	20.9537	79
53	2	158	55.1	22.0718	74.6	29.883	37.3538	2	2	0	0	0	0	0	0	0	0	0	1	1	3	4	2	4	2	liver	1	extended right hemihepatectomy	8	0		0	0	0	0	0	0	1	0	0	0	0	0	0	0	0	50.5	20.2291	62.2
67	2	166	77.3	28.052	94.8	34.4027	43.0033	4	4	3	0	0	1	1	1	0	0	2	2	4	3	4	1	4	1	liver	0		5	1	0.2	0	0	0	0	0	0	1	0	0	0	0	0	0	0	0	75.1	27.2536	86.8
58	2	150	48.4	21.5111	78.8	35.0222	43.7778	2	2	0	0	0	1	0	0	0	0	0	1	1	3	4	1	4	1	liver	1	Rt.lobectomy	3	1		2	1	45	bed		2010-03-24	1	0	0	1	0	1	0	0	0	48	21.3333	72.8
80	2	157.8	60.6	24.3365	80.6	32.3684	40.4605	3	3	2	0	0	0	0	0	0	0	0	4	4	3	4	2	4	2	liver, lung	0		8	0		0	0	0	0	0	0	1	0	0	0	0	0	0	0	0	63	25.3004	95.8
64	2	157.8	48.4	19.4371	65	26.1035	32.6294	2	2	0	0	0	1	0	0	0	0	0	2	2	3	4	2	4	2	liver, paraaortic LN	0		3	1		0	0	0	0	0	0	2	1	0	0	0	0	0	0	0	47.8	19.1961	69
73	1	174	72	23.7812	72.6	23.9794	29.9742	3	3	2	2	2	0	0	0	0	0	0	3	3	3	3	1	3	1		1	hilar resection	9	0	0.25	0	0	0	0	0	0	2	0	0	0	0	0	0	0	1		0	96.4
68	1	173	69	23.0546	126.8	42.3669	52.9587	3	3	2	1	1	0	0	0	0	0	0	2	2	3	3	1	4	2	p-seeding	1	Rt.trisectionectomy	8	0		0	0	0	0	0	0	0	0	0	0	0	0	0	0	0	70.5	23.5557	89.6
67	2	161.8	64.8	24.7524				3	3	2	0	0	1	0	0	0	0				3	4	2	4	2	porta hepatis	0		8	0		0	0	0	0	0	0	1	0	1	1	1	1	0	0	0	68	25.9748
75	1	163.1	57	21.4273	95	35.7121	44.6402	2	2	0	2	1	0	0	0	0	0	0	3	3	3	4	1	4	1	portocaval, CHA	0		14	0		0	0	0	0	0	0	0	0	0	1	1	0	0	0	0		0	89.8
76	1	170	60	20.7612	100.6	34.8097	43.5121	2	2	0	0	0	0	1	0	0	0	1	3	4	3	4	2	4	2	liver, LN	0		5	1		0	0	0	0	0	0	1	1	0	1	1	0	0	0	0	50	17.301	45.8
77	2	155.8	48.2	19.8569				2	2	0	0	0	1	1	0	1	0				3	3	1	3	1		0		7	0		0	0	0	0	0	0	2	0	0	0	0	0	0	0	1	47.2	19.445
68	2	149	59.3	26.7105				4	4	3	0	0	1	0	1	0	0				3	4	2	4	2	liver, LN	0		14	0		0	0	0	0	0	0	2	0	2	1	0	0	1	0	0	63.1	28.4221
66	2	154.7	58	24.2352	82.2	34.3472	42.934	3	3	2	0	0	1	0	0	0	0	0	2	2	3	3	1	4	2	liver	1	extended cholecystectomy	8	0	0.25	1	1	50/45	bed, LN	5-FU	2009-02-21	0	0	0	0	0	0	0	0	0	59.3	24.7784	82.6
57	1	163	76.2	28.68	160	60.2206	75.2757	4	4	3	0	0	1	0	0	0	0	0	1	1	3	3	1	4	2	liver	1	extended cholecystectomy	8	0		0	0	0	0	0	0	0	0	0	0	0	0	0	0	0	79	29.7339	146.4
69	1	168	67.5	23.9158	91.8	32.5255	40.6569	3	3	2	2	0	1	0	0	0	0	0	2	2	3	4	1	4	1	liver	0		8	0		0	0	0	0	0	0	1	0	0	1	1	0	0	0	0	60	21.2585	96.8
72	1	169.8	62.95	21.8333	113	39.1925	48.9906	2	2	0	2	2	0	0	0	0	0	0	3	3	3	4	2	4	2	liver, LN	0		8	0		0	0	0	0	0	0	1	0	0	0	0	0	0	0	0	63	21.8507	112
67	1	159.8	55.8	21.8515	97	37.9855	47.4819	2	2	0	0	0	0	0	0	0	0	0	2	2	3	4	2	4	2	liver. LN	0		8	0		0	0	0	0	0	0	1	0	0	0	0	0	0	0	0	55	21.5382	87
67	2	160	60.5	23.6328	97.8	38.2031	47.7539	3	3	2	0	0	0	0	0	0	0	0	2	2	3	4	2	4	2	LN			8	0		0	0	0	0	0	0	0	0	0	0	0	0	0	0	0	61	23.8281	94.4
64	1	167	68	24.3824	120.2	43.0994	53.8743	3	3	2	0	0	1	0	0	0	0	0	2	2	3	4	2	4	2	LN			8	0		0	0	0	0	0	0	1	1	0	0	0	0	0	0	0	69	24.7409	110.2
77	2	154	60	25.2994				4	4	3	0	0	0	0	0	1	0				3	4	2	4	2	liver, LN	1	Extended cholecystectomy	8	0	0.2	0	0	0	0	0	0	1	0	0	0	0	0	0	0	0	61	25.721
67	1	164.3	66.65	24.6902	115.4	42.7495	53.4368	3	3	0	0	0	0	0	0	0	0	0	2	2	4	3	1	3	1		0		9	0		0	0					1	0	0	1	1	0	0	0	0		0	109
74	1	163.2	82.8	31.0878	123.4	46.3313	57.9142	5	4	2	0	0	0	0	0	0	0	0	3	3	1	3	1	3	1		0		5	1		0	0					1	0	0	1	1	1	0	0	0	59.9	22.4898	91.8
61	1	168	65.5	23.2072	158.2	56.0516	70.0645	3	3	3	0	0	0	1	0	0	0	1	2	3	1	4	2	4	2		0		5	1		0	0					1	1	0	1	0	1	0	0	0	76	26.9274	126.8
51	1	168.5	62	21.8369	105.4	37.1228	46.4035	2	2	0	2	2	0	0	0	0	1	1	1	2	4	3	1	3	1		1		11	0		0	0					1	1	0	1	0	1	0	0	0	58	20.4281	80.2
58	2	155.1	49.6	20.6185	95.6	39.7406	49.6757	2	2	3	0	0	0	0	0	0	1	1	1	2	4	4	2	4	2		0		2	1		0	0					1	1	0	1	1	0	0	0	0	65	27.0203	70.6
63	1	165.2	59	21.6188	101.6	37.2283	46.5354	2	2	0	2	2	1	1	0	0	0	1	2	3	4	4	2	4	2		0		5	1		1	1	30				1	0	0	0	0	0	0	0	0	61	22.3517	77.6
57	1	174.4	51.3	16.8665	145.6	47.8705	59.8382	1	1	2	0	1	1	0	0	0	0	0	1	1	1	4	1	4	1		0		2	1		0	0					1	0	0	1	1	1	0	0	0	73.3	24.0997	128.4
71	1	167.8	53.05	18.8409	115.8	41.1268		2	2	2	0	2	1	0	0	0	0			5	4	4	2	4	2		0		5	1		0	0					1	0	0	0	0	0	0	0	0		0
70	1	164.3	67.9	25.1533				4	4	3	0	1	1	0	0	0	0			4	4	4	1	4	1		0		5	1		0	0					2	0	1	1	0	1	0	0	0		0
71	1	175	73.6	24.0327	91.6	29.9102	37.3878	3	3	0	0	0	0	0	0	0	0	0	3	3	2	4	2	4	2		0		8	0		0	0					1	0	0	1	1	1	0	0	0	59.8	19.5265	106
42	1	174.3	94.9	31.2372	108	35.5491	44.4364	5	4	0	0	2	0	0	0	0	1	1	0	1	4	4	2	4	2		0		11	0		0	0					1	0	0	1	1	1	0	0	0	62.4	20.5395	95.4
56	1	165.9	66.3	24.0891	123.2	44.7629	55.9536	3	3	0	2	0	0	0	0	0	3	3	1	4	4	4	1	4	1		0		5	1		0	0					0	0	0	0	0	0	0	0	0	60	21.8001	102.6
63	1	161.3	49.5	19.0255	121.4	46.6606	58.3257	2	2	2	2	0	1	0	0	0	0	0	2	2	4	4	2	4	2		0		5	1		0	0					1	1	0	0	0	0	0	0	1	68.5	26.3282	108.6
70	1	156.6	50.9	20.7556	104	42.4082	53.0102	2	2	2	2	1	0	0	0	0	0	0	3	3	1	4	1	4	1		0		1	1		0	0					1	0	0	1	1	1	0	0	0		0	110.8
76	1	166.7	58.4	21.0156	115.8	41.6713	52.0892	2	2	0	0	0	0	0	0	0	0	0	3	3	4	4	2	4	2		0		1	1		0	0					1	1	0	0	0	0	0	0	0	61.3	22.0592	87.2
57	1	173	66.35	22.1691	120.6	40.2954		2	2	3	0	1	1	0	0	0	0			0	4	4	2	4	2		0		5	1		0	0					0	0	0	0	0	0	0	0	0	74	24.7252	133.8
69	1	159	46.6	18.4328	101.6	40.1883	50.2354	1	1	3	2	0	1	1	0	0	1	2	2	4	4	4	2	4	2		0		5	1		0	0					1	0	0	0	0	0	0	0	0	64	25.3155	108.2
49	2	160.4	67.25	26.1387	123.2	47.8853	59.8566	4	4	2	0	0	0	0	0	0	0	0	0	0	4	4	2	4	2		0		5	1		0	0					0	1	0	0	0	0	0	0	0		0	99.2
72	2	155	78	32.4662	78.4	32.6327	40.7908	5	4	0	0	0	1	0	0	0	0	0	3	3	4	4	2	4	2		0		1	1		0	0					1	1	0	1	0	1	0	0	0	50	20.8117	81.6
61	1	178	52	16.4121	148.8	46.9638	58.7047	1	1	3	0	0	0	0	0	0	0	0	2	2	4	4	1	4	1		0		2	1		0	0					1	0	0	1	0	1	0	0	0		0	138.8
46	2	160.4	73.5	28.5679	77.6	30.1615	37.7019	4	4	0	0	0	0	0	0	0	0	0	0	0	4	4	2	4	2		0		5	1		0	0					1	1	0	0	0	0	0	0	0	53.1	20.6389	80.4
56	1	175.7	57.32	18.5679	140.8	45.6099	57.0124	2	2	3	0	0	0	1	0	0	0	1	1	2	4	4	2	4	2		0		5	1		0	0					1	0	0	0	0	0	0	0	0	68	22.0275	99.2
59	1	164.3	49.5	18.3371	112.6	41.7122	52.1403	1	1	3	0	1	0	1	0	0	0	1	1	2	4	4	1	4	1		0		5	1		1	1	30				1	0	0	0	0	0	0	0	0	71	26.3017	130
70	1	173	57.9	19.3458	112	37.4219	46.7774	2	2	2	0	0	0	0	0	0	0	0	3	3	4	3	1	3	1		0		8	0		0	0					0	1	0	0	0	0	0	0	0	71	23.7228	116.8
67	2	150.8	42	18.4691	77.6	34.1239	42.6549	1	1	0	0	0	0	0	0	0	0	0	2	2	1	4	2	4	2		0		5	1		0	0					1	0	0	0	0	0	0	0	0	49	21.5473	66.2
65	1	163.7	54.9	20.4868				2	2	2	0	0	0	0	0	0	0			0	2	4	2	4	2		1		2	1		0	0					1	1	1	1	1	1	0	0	0		0
46	1	174.8	53.4	17.4767	147.6	48.3063	60.3828	1	1	2	0	0	1	0	0	0	0	0	0	0	2	4	2	4	2		1		5	1		0	0					0	0	0	1	1	0	0	0	0		0	127.6
77	1	174	77.4	25.5648	92.2	30.4532	38.0665	4	4	0	0	0	1	1	0	0	0	1	3	4	4	4	2	4	2		0		5	1		0	0					1	0	0	0	0	0	0	0	0	73	24.1115	107.8
43	1	173	48.95	16.3554	128.4	42.9015	53.6269	1	1	0	1	1	0	0	0	0	0	0	0	0	4	3	1	3	1		0		5	1		0	0					1	1	0	1	0	1	0	0	0		0	111.8
69	2	146.6	57.6	26.8012	86	40.0157	50.0196	4	4	0	0	0	1	0	0	0	0	0	2	2	4	4	2	4	2		0		5	1		0	0					1	1	0	0	0	0	0	0	0	49	22.7996	85.8
58	1	158	59.6	23.8744	133.6	53.5171	66.8963	3	3	0	0	0	1	1	0	0	0	1	1	2	1	3	1	3	1		0		5	1		0	0					1	0	0	1	1	1	0	0	1	62	24.8358	106.8
73	1	159.7	53.4	20.9378	104	40.7778	50.9722	2	2	0	0	0	1	0	0	0	0	0	3	3	4	4	1	4	1		0		5	1		0	0					1	0	0	0	0	0	0	0	1	50	19.6047	97
68	2	147.9	53.3	24.3664	77.6	35.4752	44.3441	3	3	2	2	0	0	0	1	0	1	2	2	4	4	3	1	3	1		0		7	0		0	0					1	1	0	0	0	0	0	0	0	56.5	25.8293	73.6
54	2	154	70.5	29.7268	113	47.6472	59.5589	4	4	3	0	1	1	0	0	0	3	3	1	4	1	3	1	3	1		1		5	1		0	0					1	1	0	1	0	1	0	0	0	64.35	27.1336	101
52	1	172.3	65.9	22.1981	125.6	42.3077	52.8846	2	2	2	2	2	0	0	0	0	1	1	1	2	4	4	2	4	2		1		8	0		0	0					1	0	0	1	0	1	0	0	0	72.2	24.3202	106.2
63	1	178	73.9	23.3241	146	46.08	57.6001	3	3	3	2	0	1	1	0	0	0	1	2	3	4	4	2	4	2		0		3	1		0	0					1	0	0	0	0	0	0	0	0	93	29.3524	130.4
56	1	168	65.8	23.3135	139	49.2489		3	3	2	2	0	1	1	0	0	0			2	4	4	2	4	2		0		5	1		1	1	20				1	0	0	1	1	0	0	0	0		0
59	1	153.7	68.75	29.1021	89.4	37.8434	47.3042	4	4	0	1	0	0	0	0	0	0	0	1	1	1	3	1	3	1		0		5	1		0	0					1	1	0	0	0	0	0	0	0	49	20.7419	81.4
64	2	156.3	57.6	23.5779				3	3	0	0	0	0	0	0	0	0			0	4	4	1	4	1		0		5	1		0	0					1	1	1	0	0	0	0	0	0		0
73	1	164.5	50.5	18.6621	96.2	35.5503	44.4379	2	2	0	2	1	0	0	0	0	1	1	3	4	1	4	2	4	2		0		5	1		0	0					1	0	0	0	0	0	0	0	0	52.7	19.4751	82.4
56	1	159.6	56.6	22.2203				2	2	0	0	0	0	0	0	0	1			4	1	3	1	3	1		0		11	0		0	0					1	0	1	1	0	1	0	0	0	56.9	22.3381
73	2	154.6	76.35	31.9441	71.4	29.873	37.3413	5	4	0	0	0	1	0	0	0	0	0	3	3	1	4	1	4	1		0		5	1		0	0					0	0	0	1	1	1	0	0	0		0	93
60	1	163.3	48.65	18.2436	118	44.2496	55.312	1	1	3	2	0	0	1	0	0	0	1	2	3	2	4	2	4	2		0		8	0		0	0					0	1	0	1	1	0	0	0	0	69	25.8748	112
49	1	171.3	51	17.3802	138.8	47.3015	59.1269	1	1	3	2	2	1	0	0	0	1	1	0	1	4	4	2	4	2		0		5	1		0	0					1	0	0	0	0	0	0	0	0	78	26.5815	139
64	2	158	64.25	25.7371	98.8	39.577	49.4712	4	4	0	0	0	0	0	0	0	0	0	2	2	4	4	2	4	2		0		5	1		0	0					0	0	0	1	0	1	0	0	0	50.6	20.2692	68.2
48	1	175	66.45	21.698	100.6	32.849	41.0612	2	2	0	0	0	0	0	0	0	1	1	0	1	4	4	2	4	2		0		5	1		0	0					1	0	0	0	0	0	0	0	0	63	20.5714	109
67	2	156.3	53	21.6949		0	0	2	2	2	0	0	0	0	0	0	0	0	2	2	1	4	2	4	2		0		7	0		0	0					2	1	0	1	0	1	0	0	0	63.6	26.0339
71	2	149.9	52.7	23.4535	100.2	44.5928	55.741	3	3	0	0	0	0	0	0	0	0	0	3	3	1	4	1	4	1		0		5	1		0	0					1	1	0	0	0	0	0	0	0	48	21.3618	83.2
71	2	160	52.7	20.5859		0	0	2	2	0	0	0	0	1	0	0	0	1	3	4	1	4	2	4	2		1		5	1		0	0					1	1	0	0	0	0	0	0	0		0
54	2	155	60.1	25.0156				4	4	1	0	0	0	0	0	0	0			0	4	4	2	4	2		0		10	0		1	1	30				1	1	2	0	0	0	0	0	0	43	17.898
65	2	165.2	54.5	19.9699	68.8	25.2097	31.5122	2	2	0	0	0	0	0	0	0	1	1	2	3	4	3	1	3	1		1		5	1		0	0					1	1	0	1	1	1	0	0	1	57	20.886	91.2
62	2	150.1	57.7	25.6103	81.8	36.3071	45.3839	4	4	0	0	0	0	0	0	0	1	1	2	3	4	3	1	3	1		0		5	1		0	0					1	1	0	1	0	1	0	0	0		0	77
69	1	172	65.8	22.2418	118.4	40.0216	50.027	2	2	3	2	1	0	0	0	0	0	0	2	2	1	4	2	4	2		0		2	1		0	0					1	0	0	1	0	1	0	0	0		0	111.8
68	1	151.3	61.2	26.7346	117.4	51.285	64.1062	4	4	0	0	0	0	0	0	0	0	0	2	2	4	3	1	3	1		0		5	1		0	0					1	0	0	1	0	1	0	0	0		0	86
72	1	165.7	54.25	19.7585	103.8	37.8053	47.2566	2	2	0	2	2	0	0	0	0	0	0	3	3	4	4	2	4	2		0		2	1		0	0					1	1	0	1	1	0	0	0	0	62	22.5812	102.6
63	1	178	67.5	21.3041	142	44.8176	56.022	2	2	0	0	0	1	0	0	0	1	1	2	3	4	4	1	4	1		0		2	1		0	0					2	0	0	0	0	0	0	0	0	67.2	21.2094	74.8
71	2	148.1	66.4	30.2732				5	4	3	0	0	1	0	1	0	0			4	1	4	1	4	1		1		1	1		1	1	56				1	1	1	1	1	1	0	0	0		0
61	1	152.8	49.1	21.0298	88.8	38.0335	47.5419	2	2	0	2	1	0	0	0	0	1	1	2	3	1	4	2	4	2		0		5	1		0	0					1	1	0	0	0	0	0	0	0	49.5	21.2011
58	1	169	66.9	23.4235	135.8	x	#VALUE!	3	3	2	0	1	0	0	0	0	0	0	1	1	4	4	2	4	2		0		8	0		0	0					0	0	0	0	0	0	0	0	0	71	24.8591	122.2
62	2	164	68.9	25.6172				4	4	2	0	0	0	0	1	0	0			4	2	4	2	4	2		0		5	1		0	0					2	1	2	1	1	0	0	0	0		0
60	1	171.2	51	17.4005	113	38.5541	48.1927	1	1	3	2	2	1	0	0	0	0	0	2	2	4	4	2	4	2		0		8	0		0	0					1	1	0	0	0	0	0	0	1	72	24.5655	111.6
76	1	168	67.8	24.0221				3	3	0	0	0	1	1	0	0	0			4	2	3	1	3	1		1		5	1		0	0					1	0	1	1	0	1	0	0	1	61	21.6128
56	1	168.6	49.5	17.4137	144.6	50.869	63.5862	1	1	2	2	2	1	0	0	0	0	0	1	1	4	4	2	4	2		0		11	0		0	0					0	0	0	1	0	1	0	0	0	70.6	24.8365	140.2
59	2	160	74.2	28.9844	96	37.5	46.875	4	4	0	0	0	1	0	0	0	0	0	1	1	1	4	2	4	2		0		8	0		0	0					1	1	0	1	1	1	0	0	0	54	21.0937	96
53	1	169.6	50.4	17.5218	93.4	32.471	40.5887	1	1	0	0	1	0	0	0	0	0	0	1	1	4	4	2	4	2		0		4	1		0	0					1	1	0	1	1	0	0	0	0	57.5	19.9902	87
73	1	165.4	60.8	22.2245	106.8	39.0391	48.7989	2	2	0	0	0	1	1	0	0	3	4	3	7	1	4	2	4	2		0		5	1		0	0					1	0	0	1	1	1	0	0	0		0	79.4
61	1	174.5	68.7	22.5614		0	0	2	2	2	2	2	0	0	0	0	3	3	2	5	1	3	1	3	1		1		8	0		0	0					1	0	0	1	0	1	0	0	0	61.3	20.1312
53	2	155	57.25	23.8293	88.6	36.8783	46.0978	3	3	0	0	0	0	0	0	0	0	0	1	1	2	4	2	4	2		0		5	1		1	1	30				1	0	0	0	0	0	0	0	0		0	83.4
58	1	157.5	51.2	20.64				2	2	2	2	2	1	0	0	0	0			0	4	3	1	3	1		1		7	0		0	0					1	1	1	1	1	0	0	0	0	58.2	23.4618
74	1	168	63.1	22.3569	99.8	35.36	44.2	2	2	0	2	0	0	1	0	0	0	1	3	4	1	4	2	4	2		0		5	1		0	0					2	0	0	0	0	0	0	0	0		0	91.2
71	1	161	50.9	19.6366	85.6	33.0234	41.2793	2	2	0	2	1	0	0	0	0	0	0	3	3	2	4	2	4	2		0		11	0		0	0					0	1	0	0	0	0	0	0	0	55	21.2183	71.8
79	1	170.2	61.9	21.3684	72.8	25.1311	31.4139	2	2	1	2	2	1	0	0	0	3	3	3	6	2	4	2	4	2		0		5	1		0	0					1	0	0	1	1	0	0	0	0	49.8	17.1914	52
72	1	166.4	58.4	21.0914	125.8	45.4333	56.7916	2	2	0	0	2	1	1	0	0	0	1	3	4	4	4	2	4	2		0		5	1		0	0					1	1	0	0	0	0	0	0	0	58	20.947	85
55	1	171.6	66.6	22.6172	79.4	26.9641	33.7051	2	2	0	0	1	1	0	0	0	0	0	1	1	4	4	2	4	2		1		5	1		0	0					0	0	0	1	1	1	0	0	0	61	20.7155	99.4
70	1	164.7	75.3	27.7593				4	4	1	2	0	0	0	0	0	0			0	1	3	1	3	1		1		1	1		1	1	50.4				1	1	2	0	0	0	0	0	0	49	18.0638
54	1	173	64.4	21.5176	101.6	33.947	42.4338	2	2	0	2	1	1	0	0	0	0	0	1	1	2	4	2	4	2		0		3	1		0	0					1	0	0	1	1	1	0	0	0	62	20.7157	90.6
54	1	169.7	58.2	20.2097	86.4	30.002	37.5025	2	2	0	0	1	0	1	0	0	3	4	1	5	1	3	1	3	1		0		1	1		0	0					1	0	0	0	0	0	0	0	0		0	79.2
26	2	165.3	82.25	30.1016	65.2	23.8617	29.8272	5	4	0	0	0	0	0	0	0	0	0	0	0	4	4	2	4	2		0		5	1		0	0					1	1	0	0	0	0	0	0	0	46	16.835	64.6
52	1	168	73.6	26.0771	112.6	39.8951	49.8689	4	4	0	0	1	0	0	1	0	0	1	1	2	4	4	2	4	2		1		11	0		0	0					1	0	0	1	1	0	0	0	0	58	20.5499	93.2
61	1	165.7	75.15	27.3706	147.6	53.7578	67.1972	4	4	2	0	0	1	0	0	0	0	0	2	2	4	4	2	4	2		0		5	1		0	0					1	1	0	0	0	0	0	0	0	62	22.5812	116
54	1	166.2	66.2	23.966	112.8	40.8364	51.0455	3	3	1	2	0	0	0	0	0	0	0	1	1	4	4	2	4	2		0		2	1		0	0					1	1	0	1	1	0	0	0	0		0	94.4
51	1	172	75.4	25.4867	113.2	38.2639	47.8299	4	4	0	0	2	0	0	0	0	1	1	1	2	4	3	1	3	1		0		5	1		0	0					1	0	0	1	0	1	0	0	0	63	21.2953	130
64	2	154.8	57.55	24.0162	77.8	32.4667	40.5833	3	3	3	0	0	1	1	0	0	3	4	2	6	4	3	1	3	1		1		9	0		0	0					1	1	0	1	0	1	0	0	0	60.8	25.3724	76.8
58	2	149.9	53.6	23.854	83.8	37.2942	46.6177	3	3	0	0	0	0	1	0	0	0	1	1	2	1	4	2	4	2		0		5	1		0	0					1	0	0	1	1	0	0	0	0	51	22.6969	79.2
65	1	166	54.6	19.8142		0	0	2	2	2	2	0	1	1	0	0	0	1	2	3	1	4	2	4	2		0		5	1		0	0					1	1	0	0	0	0	0	0	0		0
73	2	150	69.95	31.0889	64.8	28.8	36	5	4	0	0	0	1	0	0	0	1	1	3	4	1	3	1	3	1		0		1	1		0	0					1	0	0	1	1	1	0	0	1	48.1	21.3778	57.6
49	1	169.3	66.1	23.0615		0	0	3	3	2	2	1	0	0	0	0	0	0	0	0	4	4	1	4	1		0		1	1		0	0					1	1	0	1	1	1	0	0	0		0	84.8
57	1	172.3	57.15	19.2507	86.6	29.1707	36.4634	2	2	1	0	0	0	0	0	0	0	0	1	1	1	4	2	4	2		0		5	1		0	0					0	1	0	0	0	0	0	0	0	51	17.1791	92
76	2	149	87	39.1874	87	39.1874	48.9843	5	4	3	0	0	1	0	0	0	1	1	3	4	1	3	1	3	1		1		1	1		1	1	45				1	1	0	0	0	0	0	0	0		0	65
68	1	165.9	58.05	21.0916	131.2	47.6696	59.5869	2	2	2	0	1	0	0	0	0	0	0	2	2	4	4	2	4	2		0		1	1		0	0					2	0	0	1	1	0	0	0	0		0	129.4
62	2	156.9	60.05	24.3931	84.6	34.3656	42.9571	3	3	2	1	1	0	0	0	0	1	1	2	3	4	4	2	4	2		0		5	1		0	0					1	0	0	0	0	0	0	0	0	59	23.9666	83.8
68	1	148.8	68.4	30.8923	85.8	38.7509	48.4386	5	4	0	0	2	0	0	0	0	0	0	2	2	1	4	2	4	2		0		5	1		0	0					1	1	0	1	0	1	0	0	0	43	19.4206	79.8
47	1	170.5	53.7	18.4725	84.8	29.1707	36.4634	1	1	0	2	1	0	0	0	0	0	0	0	0	4	4	2	4	2		0		3	1		0	0					1	0	0	0	0	0	0	0	0	53	18.2317	74.4
68	1	158	48.5	19.428	89.6	35.8917	44.8646	2	2	0	0	2	1	0	0	0	0	0	2	2	4	4	2	4	2		0		1	1		0	0					1	1	0	1	1	1	0	0	0	46	18.4265	100
66	1	163.5	67.25	25.1569		0	0	4	4	2	2	0	0	0	0	0	0	0	2	2	4	4	2	4	2		0		1	1		0	0					0	1	0	1	1	0	0	0	0		0
62	1	163	70.2	26.4218		0	0	4	4	0	2	2	0	0	0	0	0	0	2	2	4	4	1	4	1		0		5	1		0	0					1	1	0	0	0	0	0	0	0		0
50	1	169.9	60.9	21.0975				2	2	0	0	0	0	0	0	0	0			0	4	4	2	4	2		0		12	0		0	0					1	1	1	1	1	0	0	0	0	68	23.5571
69	1	168.5	71.4	25.1477	139.8	49.2388	61.5485	4	4	3	1	1	0	0	0	0	0	0	2	2	2	3	1	3	1		0		5	1		0	0					1	0	0	1	1	0	0	0	0	78	27.4723	137
31	1	167.5	68	24.237	112.2	39.9911	49.9889	3	3	0	1	1	0	0	0	0	0	0	0	0	4	4	2	4	2		0		8	0		0	0					0	1	0	0	0	0	0	0	0	63	22.4549	107.4
58	1	165.9	58	21.0734	93.8	34.0808	42.601	2	2	0	0	0	0	0	0	0	0	0	1	1	4	4	1	4	1		0		5	1		0	0					0	1	0	1	0	1	0	0	0	54	19.6201	87.8
55	1	172	45.8	15.4813	118.2	39.954		1	1	3	2	2	0	0	0	0	2			4	4	4	2	4	2		0		5	1		0	0					2	1	0	1	0	1	0	0	0		0	129.8
66	1	173	84.6	28.2669				4	4	3	0	0	1	0	0	0	0			0	1	3	1	3	1		0		5	1		0	0					1	1	1	0			0	0	0	59.5	19.8804
78	1	178.5	54.1	16.9793	94	29.502	36.8775	1	1	0	0	0	1	1	0	0	0	1	3	4	4	3	1	3	1		1		1	1		0	0					2	0	0	1	1	1	0	0	0		0	84.6
68	1	172.7	69.3	23.2353	102	34.1992	42.749	3	3	0	2	1	0	0	0	0	0	0	2	2	1	3	1	3	1		0		5	1		0	0					0	1	0	0	0	0	0	0	0		0	86.4
50	1	177	65.7	20.971	121.6	38.8139	48.5173	2	2	2	1	1	0	0	0	0	0	0	1	1	4	4	2	4	2		0		8	0		0	0					1	1	0	0	0	0	0	0	0	70	22.3435	110.8
65	1	154.8	58.7	24.4961	90.4	37.7248	47.156	3	3	0	2	1	1	0	0	0	0	0	2	2	4	4	2	4	2		0		5	1		0	0					1	1	0	0	0	0	0	0	0		0	92.6
46	2	157.8	52.2	20.9631	62.8	25.22	31.525	2	2	0	0	0	0	0	0	0	0	0	0	0	1	4	2	4	2		0		5	1		1	1	35				0	0	0	0	0	0	0	0	0	51	20.4812	58
67	1	162.1	166.1	63.2126		0	0	5	4	3	0	1	1	1	0	0	0	1	2	3	4	3	1	3	1		1		8	0		0	0					1	1	0	1	1	0	0	0	0	64	24.3564
47	1	168	71.5	25.333		0	0	4	4	2	0	0	0	0	0	0	1	1	0	1	4	4	1	4	1		0		5	1		0	0					0	1	0	1	0	1	0	0	0		0
55	1	167.5	53.7	19.1401	96.4	34.3595	42.9494	2	2	0	2	2	1	0	0	0	3	3	1	4	4	4	2	4	2		0		5	1		0	0					1	0	0	0	0	0	0	0	1	51	18.1778	91.2
65	1	182	46.3	13.9778	130	39.2465	49.0581	1	1	2	2	2	0	0	0	0	1	1	2	3	4	3	1	3	1		0		5	1		0	0					0	0	0	0	0	0	0	0	0	81	24.4536	99.8
67	1	159.4	47.7	18.7733	86.2	33.9258	42.4073	2	2	0	2	1	0	0	0	0	0	0	2	2	1	4	2	4	2		0		3	1		0	0					1	0	0	1	1	0	0	0	0	49.5	19.4818	80.2
60	2	160.2	72.6	28.2886	90.6	35.3023	44.1279	4	4	3	1	1	1	0	0	0	0	0	2	2	2	4	2	4	2		1		5	1		1	1	42				1	0	0	0	0	0	0	0	0	75	29.2238	78.8
48	1	164	60.5	22.4941				2	2	0	2	1	1	0	0	0	0			0	1	4	2	4	2		0		8	0		0	0					1	1	1	1	0	1	0	0	0	56.5	21.0068
68	1	165.5	64.05	23.3842	94.4	34.4648	43.081	3	3	0	0	1	1	1	0	0	0	1	2	3	4	4	1	4	1		0		5	1		0	0					1	1	0	1	1	0	0	0	0	52.2	19.0579	94.8
55	1	171.1	70	23.911	112.2	38.3259	47.9074	3	3	2	0	0	0	0	0	0	0	0	1	1	4	3	1	3	1		0		6	1		0	0					1	0	0	1	1	0	0	0	0		0	128.8
55	1	172	55.3	18.6925	88.6	29.9486		2	2	1	0	0	0	0	0	0	0			3	4	4	1	4	1		0		5	1		0	0					0	0	0	1	0	1	0	0	0	56.76	19.186	101
70	1	162.5	64	24.2367	85	32.1893	40.2367	3	3	0	0	1	0	0	0	0	0	0	3	3	4	4	2	4	2		0		5	1		0	0					1	1	0	0	0	0	0	0	0		0
52	1	177	55.7	17.7791	122	38.9416	48.6769	1	1	0	0	0	0	0	0	0	3	3	1	4	4	4	2	4	2		0		2	1		0	0					1	0	0	1	1	0	0	0	0		0	89.4
51	1	166.3	62	22.4185	118.2	42.7398	53.4248	2	2	0	0	0	1	0	0	0	0	0	1	1	1	4	1	4	1		0		1	1		1	1	55.8				1	1	0	1	1	1	0	0	0	59.1	21.3699	105.8
54	1	166.9	43.2	15.5085	110	39.4894	49.3617	1	1	0	2	0	0	0	0	0	0	0	1	1	2	4	2	4	2		1		5	1		1	1	36				1	0	0	0	0	0	0	0	0	58	20.8217	107
77	1	168.2	62.1	21.9503	129.8	45.8799	57.3499	2	2	3	2	1	1	0	0	0	0	0	3	3	1	4	2	4	2		0		5	1		0	0					1	0	0	0	0	0	0	0	0		0	116
53	2	165	65.2	23.9486	117.4	43.1221	53.9027	3	3	2	0	0	1	0	0	0	0	0	1	1	4	4	2	4	2		0		5	1		0	0					1	0	0	0	0	0	0	0	0	65.2	23.9486	97
71	1	161.6	48.2	18.4571	121.6	46.5641	58.2051	1	1	0	2	0	0	0	0	0	1	1	3	4	4	4	2	4	2		0		1	1		0	0					0	1	0	1	1	0	0	0	0		0	97
76	2	139.7	53	27.1571	68.6	35.1505	43.9381	4	4	2	0	0	0	0	0	0	0	0	3	3	1	3	1	3	1		0		1	1		0	0					2	0	0	0	0	0	0	0	0	46.8	23.9802	75.4
63	1	165.2	56	20.5196	152.2	55.7692	69.7115	2	2	3	0	0	1	1	0	0	0	1	2	3	4	3	1	3	1		0		5	1		0	0					1	0	0	0	0	0	0	0	0	79	28.9472	148.8
57	2	154.3	68.6	28.8133	66.6	27.9732		4	4	0	0	0	1	0	0	0	0			0	4	4	2	4	2		0		11	0		0	0					0	0	0	0	0	0	0	0	0	55.4	23.269	60.8
69	1	165.7	66.5	24.2201		0	0	3	3	3	0	1	0	0	0	0	0	0	2	2	4	4	2	4	2		0		1	1		0	0					1	1	0	1	1	0	0	0	0		0
42	1	161.5	57.7	22.1223	86.8	33.2793	41.5992	2	2	3	2	0	0	0	0	0	0	0	0	0	4	4	2	4	2		0		11	0		0	0					0	0	0	1	0	1	0	0	0	64	24.5378	105.4
43	1	175	53.1	17.3388	94.2	30.7592	38.449	1	1	2	2	0	0	0	0	0	1	1	0	1	4	4	2	4	2		0		2	1		1	1	30				2	0	0	1	1	0	0	0	0		0	102.2
56	2	157.5	62.2	25.0743	69.6	28.0574	35.0718	4	4	3	0	1	0	1	0	0	0	1	1	2	1	4	2	4	2		0		5	1		0	0					1	1	0	0	0	0	0	0	0	63	25.3968	82.4
69	1	174.7	67.8	22.2149	105.6	34.6002	43.2502	2	2	2	0	1	1	0	0	0	1	1	2	3	4	4	2	4	2		0		3	1		0	0					1	0	0	1	1	1	0	0	0	73	23.9187	104.4
62	2	171	51.7	17.6807	115.8	39.6019	49.5024	1	1	2	0	0	0	1	0	0	0	1	2	3	4	4	2	4	2		1		5	1		0	0					1	0	0	0	0	0	0	0	0	69	23.597	98.2
65	2	148.4	76.85	34.896				5	4	3	0	0	0	1	0	0	0			3	1	3	1	3	1		0		5	1		0	0					1	1	1	1	1	0	0	0	0	58	26.3366
59	2	147.7	51.9	23.7907	64.4	29.5206	36.9007	3	3	0	0	1	0	0	0	0	0	0	1	1	2	3	1	3	1		0		5	1		0	0					0	1	0	1	1	1	0	0	0		0	69
58	2	150	59.2	26.3111				4	4	0	0	0	1	0	0	0	0			0	4	4	2	4	2		0		5	1		0	0					0	0	1	1	1	1	0	0	0	50	22.2222
53	1	170.2	64.25	22.1796	99	34.1756	42.7195	2	2	3	0	0	0	0	0	0	1	1	1	2	4	4	2	4	2		0		5	1		0	0					1	0	0	0	0	0	0	0	0	66.5	22.9563	121.6
49	2	153.7	60.7	25.6945	92.2	39.0286	48.7858	4	4	3	0	0	0	0	0	0	0	0	0	0	1	4	2	4	2		0		5	1		0	0					0	1	0	0	0	0	0	0	0		0	98
56	1	164	55.6	20.6722	87.2	32.4212	40.5265	2	2	0	0	0	1	0	0	0	0	0	1	1	4	4	2	4	2		0		5	1		0	0					1	1	0	0	0	0	0	0	0	64.5	23.9813	89.6
64	2	154	65.25	27.5131				4	4	3	0	0	1	0	0	0	0			0	1	3	1	3	1		0		5	1		0	0					1	1	1	0	0	0	0	0	0		0
66	2	159.1	53.2	21.017	112	44.2464	55.308	2	2	0	0	0	1	1	0	0	0	1	2	3	1	4	2	4	2		0		5	1		1	1	10				2	0	0	0	0	0	0	0	0	58	22.9133	92
56	2	155	67.2	27.9709	104	43.2882	54.1103	4	4	3	0	0	0	0	0	0	0	0	1	1	1	4	2	4	2		0		2	1		0	0					1	1	0	1	0	1	0	0	0		0	129.4
56	2	158	61.65	24.6956	125.6	50.3124	62.8906	3	3	3	0	0	1	1	0	0	1	2	1	3	4	3	1	3	1		1		1	1		1	1	54				1	0	0	1	1	1	0	0	0		0	100
56	1	169.4	85.1	29.6553	96.2	33.5234	41.9043	4	4	0	0	0	0	0	0	0	0	0	1	1	1	4	2	4	2		0		2	1		0	0					1	0	0	1	1	1	0	0	0		0	87.8
64	2	156.5	56.5	23.0685	100.6			3	3	0	0	0	0	0	0	0	0			0	4	3	1	3	1		0		5	1		0	0					1	1	1	1	1	1	0	0	1		0	110.8
65	2	148.6	63.8	28.8924		0	0	4	4	3	0	0	1	1	1	0	0	2	2	4	1	4	2	4	2		0		5	1		0	0					1	1	0	0	0	0	0	0	0	60	27.1715	58
51	1	173	37.85	12.6466		0	0	1	1	0	2	2	0	0	0	0	0	0	1	1	4	4	2	4	2		0		5	1		1	1	30				0	1	0	0	0	0	0	0	0	63.5	21.2169	91.2
67	2	146	76.7	35.9824	68.8	32.2762	40.3453	5	4	3	0	0	0	1	0	0	0	1	2	3	4	4	1	4	1		0		7	0		0	0					1	0	0	1	1	0	0	0	0		0	80.2
68	2	153	62.8	26.8273	118.4			4	4	3	0	0	1	0	0	0	0			0	2	3	1	3	1		0		1	1		0	0					1	1	2	1	1	1	0	0	0		0	105.8
61	1	164	59	21.9363	103.8	38.5931	48.2414	2	2	0	2	2	1	1	0	0	0	1	2	3	1	3	1	3	1		0		5	1		0	0					1	0	0	1	1	1	0	0	0		0	116
61	1	169.4	59.85	20.8563	142	49.4836	61.8545	2	2	0	2	1	0	0	0	0	0	0	2	2	2	4	1	4	1		0		1	1		0	0					1	0	0	1	1	1	0	0	0		0	148.8
51	1	170.6	52.75	18.1244	88.8	32.471	40.5887	1	1	1	2	1	0	0	0	0	0	0	1	1	4	3	1	3	1		0		1	1		0	0					1	1	0	0	0	0	0	0	0	59.7	20.5124	105.4
79	1	161.1	72.4	27.8964	106.8	41.151	51.4387	4	4	3	0	1	1	0	0	0	0	0	3	3	4	3	1	3	1		0		5	1		0	0					1	1	0	1	1	1	0	0	0		0	104.4
77	1	164.6	72.8	26.8703		0	0	4	4	3	0	0	0	0	0	0	0	0	3	3	1	3	1	3	1		1		1	1		1	1					0	0	0	0	0	0	0	0	0		0	121.6
60	1	161.6	58.09	22.2443	99.8	38.2162	47.7703	2	2	0	1	0	0	0	0	0	3	3	2	5	1	4	2	4	2		0		5	1		0	0					1	0	0	0	0	0	0	0	1	50	19.1464	89.6
58	2	147	62.3	28.8306	85.6	39.6131	49.5164	4	4	3	0	1	1	1	0	0	0	1	1	2	1	4	2	4	2		0		5	1		0	0					0	1	0	1	0	1	0	0	0	59	27.3034
49	1	167.2	51.4	18.3861	72.8	26.0411	32.5513	1	1	1	0	1	0	0	0	0	0	0	0	0	1	4	1	4	1		0		5	1		0	0					1	1	0	1	0	1	0	0	0		0	97
73	2	150.7	48.15	21.2017	125.8	55.3929	69.2411	2	2	0	0	1	1	0	0	0	1	1	3	4	1	4	2	4	2		0		5	1		1	1	30				1	1	0	0	0	0	0	0	0	53	23.3372	58
73	2	155.2	71.3	29.601	79.4	32.9638	41.2047	4	4	3	0	0	1	0	0	0	0	0	3	3	2	4	2	4	2		0		5	1		0	0					1	0	0	1	0	1	0	0	0		0	91.2
63	2	154	61.25	25.8264	101.6	42.8403	53.5503	4	4	3	0	0	0	0	0	0	0	0	2	2	2	3	1	3	1		1		1	1		0	0					1	0	0	1	0	1	0	0	0		0	80.2
56	1	160.1	66.6	25.9831	86.4	33.7079	42.1348	4	4	3	2	1	1	1	0	0	0	1	1	2	1	4	2	4	2		0		5	1		0	0					0	1	0	0	0	0	0	0	0	62	24.1885	105.8
70	1	171	67.8	23.1866		0	0	3	3	2	1	1	1	0	0	0	0	0	3	3	4	4	2	4	2		0		1	1		0	0					1	1	0	1	1	1	0	0	1	54	18.4672	116
68	1	166.7	57.2	20.5838	86.6			2	2	0	0	1	0	0	0	0	0			0	1	4	2	4	2		0		5	1		0	0					1	1	2	1	1	1	0	0	0	64.5	23.2107	148.8
65	2	159	49.5	19.5799	131.2	51.8967	64.8709	2	2	0	0	0	1	0	0	0	0	0	2	2	4	4	2	4	2		0		5	1		0	0					0	0	0	1	1	1	0	0	0		0	105.4
43	1	172.4	63.25	21.2807	89.6			2	2	0	0	0	0	0	0	0	2			5	4	4	2	4	2		1		9	0		0	0					1	1	1	0	0	0	0	0	0	48.65	16.3685	104.4
49	1	171.8	71.05	24.0723	93.8	31.7802	39.7252	3	3	2	0	0	0	0	0	0	0	0	0	0	1	4	2	4	2		0		7	0		0	0					1	1	0	0	0	0	0	0	0		0	121.6
66	2	164	60.65	22.5498	121.6	45.2112	56.514	2	2	0	0	0	0	0	0	0	0	0	2	2	4	4	2	4	2		0		1	1		0	0					1	1	0	1	1	1	0	0	0		0	89.6
75	2	156	74	30.4076	62.8			5	4	3	0	0	1	0	0	0	0			5	4	4	2	4	2		0		5	1		0	0					1	1	0	0	0	0	0	0	0	59.15	24.3056
65	1	163.6	61.9	23.1273	96.4	36.0172	45.0216	3	3	2	2	1	0	0	0	0	0	0	2	2	1	3	1	3	1		1		1	1		1	1	54				0	0	0	0	0	0	0	0	0	82	30.6371
63	1	162.2	57.4	21.8178	86.2	32.7647	40.9558	2	2	0	0	0	0	0	0	0	0	0	2	2	4	3	1	3	1		0		5	1		0	0					1	0	0	1	1	1	0	0	0	58	22.0458	91.2
65	1	165.5	50.3	18.3642	118.2	32.471	40.5887	1	1	1	2	0	0	0	0	0	0	0	2	2	4	4	2	4	2		0		5	1		0	0					1	1	0	0	0	0	0	0	0		0	111.8
49	2	153	70.6	30.1593	129.8	55.4488	69.3109	5	4	3	0	0	0	0	0	0	0	0	0	0	4	3	1	3	1		1		5	1		0	0					0	0	0	1	1	0	0	0	0	37.5	16.0195	102.6
54	2	160	60.15	23.4961	152.2	59.4531	74.3164	3	3	2	0	0	1	1	0	0	0	1	1	2	4	4	1	4	1		0		5	1		0	0					0	1	0	1	0	1	0	0	0	75	29.2969	74.8
38	1	175.4	64.9	21.0953	86.8	28.2137	35.2672	2	2	0	0	1	0	0	0	0	0	0	0	0	1	4	2	4	2		0		5	1		0	0					1	1	0	0	0	0	0	0	0	60	19.5026
73	1	167.9	52.65	18.6766	105.6	37.4595	46.8244	2	2	0	0	1	1	1	0	0	1	2	3	5	1	4	2	4	2		0		5	1		0	0					1	1	0	0	0	0	0	0	0	58	20.5744	79.4
63	1	168.7	59.8	21.0122	99	34.786	43.4826	2	2	0	0	0	0	0	0	0	1	1	2	3	2	4	2	4	2		0		5	1		0	0					1	1	0	0	0	0	0	0	0	63	22.1366
49	2	162.4	61.6	23.3565	87.2	33.0632	41.329	3	3	2	0	1	0	0	0	0	0	0	0	0	4	4	2	4	2		0		8	0		0	0					0	0	0	0	0	0	0	0	0	53	20.0957	91.2
60	1	170.5	69.7	23.9764		0	0	3	3	2	0	1	1	0	0	0	0	0	2	2	2	4	1	4	1		0		1	1		0	0					1	0	0	1	1	1	0	0	0	67.7	23.2884	71.8
52	1	167.4	62.2	22.1962				2	2	0	1	0	0	1	0	0	0			2	1	4	2	4	2		0		7	0		0	0					1	1	1	1	1	0	0	0	0	63	22.4817	52
59	1	168.5	57.8	20.3577	112	39.4474	49.3092	2	2	0	2	2	0	0	0	0	0	0	1	1	1	3	1	3	1		1		8	0		0	0					1	1	0	1	1	0	0	0	0	58	20.4281	85
48	1	164	49.8	18.5158	104	38.6675	48.3343	2	2	0	0	0	0	0	0	0	0	0	0	0	1	4	2	4	2		1		5	1		0	0					1	0	0	1	0	1	0	0	0	57.5	21.3786	99.4
68	1	159	47.65	18.8481	125.6			2	2	0	0	0	0	1	0	0	1			4	4	4	2	4	2		1		9	0		1	1	30				2	1	1	0	0	0	0	0	0	56	22.151	90.6
65	2	152.3	45.6	19.6592	96.2	41.4739	51.8424	2	2	0	0	0	0	0	0	0	0	0	2	2	4	4	1	4	1		0		1	1		0	0					1	0	0	1	1	1	0	0	0		0	79.2
43	1	177	68.1	21.737	100.6	32.1108	40.1385	2	2	0	1	1	1	0	0	0	0	0	0	0	1	4	2	4	2		0		5	1		0	0					1	0	0	0	0	0	0	0	0	71.5	22.8223	80.2
42	1	164.5	77.3	28.5659		0	0	4	4	3	2	1	0	0	0	0	0	0	0	0	4	4	2	4	2		0		9	0		0	0					1	1	0	0	0	0	0	0	0		0	105.8
63	1	168	49	17.3611		0	0	1	1	1	0	0	0	0	0	0	0	0	2	2	2	4	2	4	2		0		5	1		0	0					1	0	0	1	0	1	0	0	0		0	116
56	1	171	73.6	25.1701	68.8	23.5286	29.4108	4	4	3	0	0	0	0	0	0	1	1	1	2	2	4	2	4	2		0		5	1		0	0					1	0	0	0	0	0	0	0	0	63.5	21.7161	148.8
63	2	149.7	66	29.451	118.4			4	4	3	0	0	0	0	0	0	0			4	4	3	1	3	1		0		5	1		0	0					1	1	2	1	1	1	0	0	0		0	105.4
60	2	156.3	59.9	24.5193	103.8	42.4893	53.1116	3	3	2	0	0	1	1	0	0	0	1	2	3	1	3	1	3	1		0		5	1		1	1	45				1	1	0	1	1	0	0	0	0	44.8	18.3383	110.8
68	1	162.6	60.5	22.8831	142			2	2	0	2	1	1	0	0	0	0			4	4	3	1	3	1		1		5	1		1	1	45				1	1	2	1	1	1	0	0	0	56	21.181
65	1	174	73.65	24.3262	88.8			3	3	2	0	0	0	0	0	0	0			0	4	4	2	4	2		0		5	1		0	0					1	1	1	0	0	0	0	0	0	71.1	23.4839
65	1	153.2	60.65	25.8412	106.8	45.5044	56.8805	4	4	3	2	1	1	1	0	0	0	1	2	3	1	4	2	4	2		0		5	1		0	0					1	1	0	1	0	1	0	0	0	72	30.6771
69	1	168.9	74	25.9401		0	0	4	4	0	2	1	0	0	0	0	0	0	2	2	1	4	2	4	2		0		4	1		0	0					1	0	0	1	1	0	0	0	0		0
67	2	165	61.9	22.7365	99.8			2	2	0	0	0	1	0	0	0	0			0	2	4	1	4	1		0		1	1		0	0					1	1	0	0	0	0	0	0	1		0
75	2	158	57.4	22.9931	85.6	34.2894	42.8617	2	2	0	0	0	0	0	0	0	1	1	3	4	2	4	2	4	2		0		5	1		0	0					1	0	0	0	0	0	0	0	0	47.35	18.9673	104.4
68	1	154.2	50.3	21.1543	72.8	30.617	38.2712	2	2	3	2	1	0	0	0	0	1	1	2	3	4	4	2	4	2		1		7	0		0	0					1	1	0	1	0	1	0	0	0	71.3	29.9862	121.6
58	2	165.4	70.6	25.8068	125.8	45.9843	57.4804	4	4	2	0	0	0	0	0	0	0	0	1	1	1	4	2	4	2		0		1	1		0	0					1	1	0	1	1	1	0	0	0		0	89.6
59	1	160	60.15	23.4961	79.4	31.0156	38.7695	3	3	0	1	0	0	0	1	0	0	1	1	2	4	4	2	4	2		0		5	1		1	1	30				1	1	0	0	0	0	0	0	0		0	92
65	1	162	64.9	24.7295	101.6	38.7136	48.392	3	3	0	0	0	1	0	0	0	1	1	2	3	4	3	1	3	1		0		11	0		0	0					0	0	0	1	0	1	0	0	0	59.3	22.5956	116
75	1	163	52.65	19.8163	86.4	32.5191	40.6489	2	2	0	0	0	1	0	0	0	0	0	3	3	4	4	2	4	2		1		5	1		1	1	36				1	1	0	0	0	0	0	0	0	66.1	24.8786	58
66	1	164.6	59.8	22.072		0	0	2	2	3	1	0	0	0	0	0	0	0	2	2	1	4	2	4	2		0		5	1		0	0					1	1	0	0	0	0	0	0	0	73	26.9441	91.2
44	1	164.6	61.6	22.7364	86.6	31.9638	39.9547	2	2	0	0	1	0	0	0	0	0	0	0	0	1	3	1	3	1		0		8	0		0	0					1	1	0	0	0	0	0	0	0	60	22.1458	80.2
67	1	162.3	69.7	26.4604	131.2	49.8077	62.2597	4	4	0	0	1	0	0	0	0	0	0	2	2	2	4	2	4	2		0		2	1		0	0					1	1	0	0	0	0	0	0	0		0	105.8
61	1	172	62.2	21.0249	89.6	30.2866	37.8583	2	2	1	2	2	0	0	0	0	0	0	2	2	1	4	2	4	2		0		5	1		1	1	36				1	0	0	0	0	0	0	0	0	52	17.5771	148.8
67	2	170.6	57.8	19.8596	93.8	32.2288	40.2861	2	2	0	0	0	0	0	0	0	1	1	2	3	2	3	2	3	2		0		2	1		0	0					2	0	0	1	1	0	0	0	0	46.1	15.8396	105.4
76	2	166.6	49.8	17.9424	121.6	43.811	54.7638	1	1	0	0	0	0	0	0	0	0	0	3	3	4	3	1	3	1		0		5	1		0	0					1	1	0	1	1	1	0	0	0		0	104.4
71	1	156.3	47.65	19.505	62.8	25.7064	32.133	2	2	0	2	2	0	1	0	0	0	1	3	4	4	4	2	4	2		0		5	1		0	0					1	1	0	1	0	1	0	0	0	70.2	28.7355	121.6
61	1	150	45.6	20.2667	96.4	42.8444	53.5556	2	2	3	1	1	1	0	0	0	0	0	2	2	4	4	2	4	2		0		9	0		0	0					1	1	0	1	1	0	0	0	0		0
49	2	175.3	68.1	22.1607	86.2	28.0507	35.0634	2	2	0	0	0	0	0	0	0	0	0	0	0	4	4	1	4	1		1		5	1		1	1	36				1	1	0	1	1	1	0	0	0		0	148.8
52	1	172.9	77.3	25.8577	118.2	39.5392	49.424	4	4	3	1	1	1	1	0	0	3	4	1	5	4	4	2	4	2		1		5	1		0	0					1	1	0	0	0	0	0	0	0	61	20.4052	105.4
71	1	157.2	49	19.8286	129.8	52.5254	65.6568	2	2	0	2	1	1	0	0	0	0	0	3	3	4	4	2	4	2		0		5	1		0	0					1	1	0	1	1	0	0	0	0	66	26.7078	104.4
55	1	169.9	73.6	25.4971	152.2	52.7264	65.908	4	4	0	0	1	0	0	0	0	0	0	1	1	1	4	1	4	1		0		2	1		0	0					1	1	0	1	1	1	0	0	0	53.7	18.6032	121.6
66	2	172.5	66	22.1802	86.8	29.1703	36.4629	2	2	2	0	0	0	1	0	0	0	1	2	3	4	3	1	3	1		0		5	1		0	0					1	0	0	1	1	0	0	0	0		0
53	1	163	59.9	22.5451	105.6			2	2	3	2	0	0	0	0	0	0			0	4	4	2	4	2		0		7	0		0	0					1	1	1	1	1	0	0	0	0	68.3	25.7067
36	2	161.9	60.5	23.0814	99			3	3	0	0	0	0	0	0	0	0			6	1	4	1	4	1				5	1	0	0	0	0	0	0	0	2	1	1	1	0	1	0	0	0	51	19.457
79	1	162.4	73.65	27.9255	87.2	33.0632	41.329	4	4	0	0	1	0	0	0	0	1	1	3	4	4	4	2	4	2				5	1	1	0	0	0	0	0	0	1	0	0	0	0	0	0	0	0	64	24.2665
74	1	161.7	58	22.1824	112	42.8349	53.5437	2	2	0	0	1	0	0	0	0	0	0	3	3	3	4	2	4	2				5	1	1	0	0	0	0	0	0	1	0	0	0	0	0	0	0	0	55	21.035	148.8
57	1	162.3	58.45	22.1895	104	39.4817	49.3522	2	2	2	0	0	0	0	0	0	1	1	1	2	1	1	1	4	2				5	1	0	0	0	0	0	0	0	2	0	0	0	0	0	0	0	0	74	28.0928	105.4
55	1	166	57	20.6852	125.6	45.5799	56.9749	2	2	3	0	0	0	0	0	0	0	0	1	1	3	4	2	4	2				5	1	0	2	1	45	sternum	0	0	1	0	0	0	0	0	0	0	0	74	26.8544	104.4
68	2	174.7	74	24.2463	96.2	31.5202	39.4003	3	3	2	0	0	0	0	0	0	0	0	2	2	3	4	1	4	1				5	1	0	0	0	0	0	0	0	1	1	0	0	0	0	0	0	0	48.8	15.9895	121.6
71	2	167	74	26.5338	100.6	36.0716	45.0895	4	4	2	0	0	0	0	0	0	0	0	3	3	3	4	1	4	1				5	1	1	0	0	0	0	0	0	1	0	0	0	0	0	0	0	0	58.7	21.0477
71	1	150.4	54	23.8725				3	3	1	0	0	1	1	0	1	0			7	3	4	2	4	2				5	1	1	0	0	0	0	0	0	1	0	0	0	0	0	0	0	0	40	17.6833
77	2	155	57	23.7253		0	0	3	3	3	0	0	0	1	0	0	0	1	3	4	1	4	2	4	2				5	1	0	0	0	0	0	0	0	1	1	0	0	0	0	0	0	0	65	27.0552
80	2	164.2	41	15.2068	68.8	25.5177	31.8972	1	1	0	0	0	1	1	1	0	0	2	4	6	3	4	2	4	2				5	1	1	0	0	0	0	0	0	1	1	0	1	1	0	0	0	1	50.7	18.8045	97
75	2	159	66	26.1066	118.4	46.8336	58.542	4	4	2	0	0	1	1	1	0	0	2	3	5	2	2	1	4	2				5	1	1	0	0	0	0	0	0	1	0	0	1	1	0	0	0	0	56.9	22.507
62	2	149.3	46.6	20.9058	103.8	46.5669	58.2087	2	2	2	0	0	0	0	0	0	3	3	2	5	2	4	2	4	2				5	1	0	0	0	0	0	0	0	1	1	0	0	0	0	0	0	0	53	23.777	100
77	2	155	57.3	23.8502	142	59.1051	73.8814	3	3	0	0	0	1	1	1	0	1	3	3	6	4	2	1	4	2				5	1	1	0	0	0	0	0	0	1	0	0	0	0	0	0	0	0	49	20.3954	87.8
74	2	151.5	53	23.0914	88.8	38.689	48.3613	3	3	3	0	0	0	0	0	0	0	0	3	3	4	4	2	4	2				5	1	1	0	0	0	0	0	0	1	1	0	0	0	0	0	0	0	64	27.884	110.8
72	1	149	51	22.9719	106.8			2	2	3	0	0	1	1	1	0	0				3	4	2	4	2				5	1	1	0	0	0	0	0	0	1	0	2	0	0	0	0	0	0	66	29.7284	58
63	2	159.3	64	25.2202		0	0	4	4	3	0	0	0	0	0	0	0	0	2	2	4	4	2	4	2				5	1	0	0	0	0	0	0	0	1	0	0	1	1	0	0	0	0	60	23.6439	91.2
72	2	164	68	25.2826	99.8	37.1059	46.3824	4	4	0	0	0	0	0	0	0	0	0	3	3	1	1	1	3	1				5	1	1	0	0	0	0	0	0	1	0	0	0	0	0	0	0	0	49.3	18.3299
64	1	153	59	25.204	85.6	36.5671	45.7089	4	4	0	0	0	0	0	0	0	0	0	2	2	3	4	2	4	2				5	1	0	0	0	0	0	0	0	1	1	0	0	0	0	0	0	0	48.5	20.7185
67	2	150.4	48	21.22	72.8			2	2	3	0	0	0	1	0	1	1				4	2	1	4	2				5	1	0	2	1	37.5	LN			1	0	0	0	0	0	0	0	0	67	29.6196
67	1	160.5	52	20.1861	125.8	48.8349	61.0437	2	2	2	1	0	0	0	0	0	0	0	2	2	2	4	2	4	2				5	1	0	0	0	0	0	0	0	1	1	0	0	0	0	0	0	0	66	25.6209	105.8
71	1	161	70	27.0051	79.4			4	4	2	0	0	0	0	0	2	0				4	4	2	4	2				5	1	1	0	0	0	0	0	0	1	1	0	0	0	0	0	0	0	52	20.061	116
69	2	166.8	69	24.8003	101.6	36.5175	45.6469	3	3	2	0	0	0	0	0	0	0	0	2	2	4	3	1	3	1				5	1	1	0	0	0	0	0	0	1	0	0	0	0	0	0	0	0	58.8	21.1342	148.8
63	1	156.3	57.2	23.4141	86.4	35.3668	44.2085	3	3	3	0	0	0	0	1	0	0	1	2	3	3	4	2	4	2				5	1	0	0	0	0	0	0	0	1	0	0	0	0	0	0	0	0	80	32.747	105.4
75	2	153.8	58	24.5197		0	0	3	3	3	0	0	1	1	1	0	0	2	3	5	4	4	2	4	2				5	1	0	0	0	0	0	0	0	1	0	0	0	0	0	0	0	0		0	104.4
70	1	175.6	79.5	25.7821	86.6			4	4	3	0	0	0	0	1	1	0				4	4	2	4	2				5	1	1	0	0	0	0	0	0	1	0	0	1	1	0	0	0	0	74.5	24.1606	121.6
64	1	150	67	29.7778	131.2	58.3111	72.8889	4	4	0	0	0	1	0	1	0	1	2	2	4	2	4	2	4	2				5	1	1	0	0	0	0	0	0	1	0	0	1	1	0	0	0	0	59	26.2222
59	1	171.3	75	25.5592	89.6			4	4	0	0	0	0	0	0	0	0				3	4	2	4	2				5	1	0	0	0	0	0	0	0	0	0	1	1	1	0	0	0	0	64.2	21.8786
74	1	169	59.6	20.8676	93.8			2	2	0	0	0	1	1	0	1	0				4	4	2	4	2				5	1	1	0	0	0	0	0	0	1	0	0	0	0	0	0	0	0	66	23.1084
63	1	174.3	65	21.3953	121.6			2	2	3	0	0	1	1	0	1	0				4	4	1	4	1				5	1	0	0	0	0	0	0	0	1	0	0	0	0	0	0	0	0	70	23.0411
70	1	170	66	22.8374	62.8			2	2	0	0	0	0	1	0	1	0				3	4	2	4	2				5	1	0	0	0	0	0	0	0	1	0	0	0	0	0	0	0	0	60	20.7612
74	1	163	67.9	25.5561	96.4	36.2829	45.3536	4	4	0	2	2	1	0	0	0	0	0	3	3	2	4	1	4	1				5	1	0	0	0	0	0	0	0	1	0	0	1	1	0	0	0	0	64.3	24.2011
77	1	165	58	21.3039	86.2			2	2	0	2	0	0	0	0	1	0				4	4	2	4	2				5	1	1	0	0	0	0	0	0	0	0	0	0	0	0	0	0	0	54.4	19.9816
71	2	165	62	22.7732	118.2	43.416	54.27	2	2	3	1	1	1	1	0	0	0	1	3	4	1	2	1	4	2				5	1	1	1	1	50.4	tumor bed	5-FU	20150827	1	0	0	0	0	0	0	0	1	67.3	24.7199	100
68	2	163	57	21.4536	129.8	48.8539	61.0674	2	2	2	0	0	0	0	0	0	0	0	2	2	1	4	2	4	2				5	1	1	0	0	0	0	0	0	2	1	0	0	0	0	0	0	0	55.5	20.889	87.8
72	2	158	69	27.6398	152.2	60.9678	76.2097	4	4	0	0	0	0	0	0	0	0	0	3	3	4	4	2	4	2				5	1	0	0	0	0	0	0	0	1	1	0	0	0	0	0	0	0	57	22.8329	110.8
72	2	156	56.65	23.2783	86.8			3	3	3	0	0	1	0	0	0	0				3	4	2	4	2				5	1	0	0	0	0	0	0	0	1	1	1	1	1	0	0	0	0		0	58
64	2	162	58.6	22.3289	105.6	40.2378	50.2972	2	2	2	0	1	0	0	0	0	0	0	2	2	4	4	2	4	2				5	1	0	0	0	0	0	0	0	0	0	0	0	0	0	0	0	0	58	22.1003	100
77	1	146.6	56	26.0567	99	46.0646	57.5807	4	3	0	2	0	1	1	1	0	0	2	3	5	1	4	1	4	1	liver	1	cholecystectomy	5	1	0	0	0	0	0	0	0	0	0	0	1	1	0	0	0	0	55.6	25.8706	87.8
66	1	158.8	59	23.3965	87.2	34.5792	43.2241	3	2	0	0	0	0	1	0	0	1	2	2	4	4	4	2	4	2	liver, LN	0	0	5	1	0	0	0	0	0	0	0	1	0	0	0	0	0	0	0	0	62	24.5862	110.8
56	2	162	54.3	20.6904	86.2	32.8456	41.057	2	2	2	0	0	0	0	0	0	0	0	1	1	3	4	2	4	2	LN	0	0	5	1	0	0	0	0	0	0	0	1	0	0	0	0	0	0	0	0	67	25.5296	58
73	2	172.8	60	20.0939	129.8			2	2	0	0	0	0	0	0	1	0				4	2	1	4	2	LN	1	hemihepatectomy	5	1	1	0	0	0	0	0	0	1	1	0	0	0	0	0	0	0	45.3	15.1709
74	2	164	68	25.2826	86.8	32.2725	40.3406	4	3	0	0	0	0	0	0	0	0	0	3	3	2	2	1	4	2	bone, LN	1	PPPD	5	1	1	0	0	0	0	0	0	1	0	0	0	0	0	0	0	0	47.7	17.735
54	2	152	45	19.4771	112			2	2	0	0	0	0	0	0	0	0				2	4	2	4	2	ln	0	0	5	1	0	0	0	0	0	0	0	1	1	2	1	1	1	0	0	0	61	26.4024
71	1	149	48	21.6206	104	46.8447	58.5559	2	2	0	2	1	1	0	0	0	0	0	3	3	3	4	2	4	2	liver, LN	0	0	5	1	0	0	0	0	0	0	0	0	0	0	0	0	0	0	0	0	66.3	29.8635	100
62	1	160	57	22.2656	112	43.75	54.6875	2	2	0	0	0	0	1	0	0	0	1	2	3	2	2	1	3	1		1	hilar resection	5	1	1	1	1	50.4	tumor bed	5-FU	20150813	1	0	0	0	0	0	0	0	1	64	25	87.8
76	1	173	62	20.7157	104	34.7489	43.4361	2	2	0	1	1	0	0	0	0	0	0	3	3	1	4	2	4	2	p-seeding	0	0	5	1	0	0	0	0	0	0	0	1	1	0	0	0	0	0	0	0		0	110.8
79	2	164	62	23.0518				3	2	0	0	0	1	0	1	0	0				4	4	2	4	2	p-seeding	0	0	5	1	0	0	0	0	0	0	0	1	0	1	1	1	1	0	0	0		0	58
		165.4	61.15
		168.3	63.9
[truncated: 19 more columns]
